# Supplementary material for: Hierarchically Structured Hybrid Membranes for Continuous Wastewater Treatment via the Integration of Adsorption and Membrane Ultrafiltration Mechanisms
Source: Polymers (Basel). 2022 Dec 29;15(1):156. doi: 10.3390/polym15010156 (PMC9824439; doi:10.3390/polym15010156)
Supplement: Supplementary file 1 [file polymers-15-00156-s001.zip]

Archive with 1 entries (1 files):
- polymers-2094922-supplementary.pdf
